# Supplementary material for: Preventive Effect of Ecklonia cava Extract on DSS-Induced Colitis by Elevating Intestinal Barrier Function and Improving Pathogenic Inflammation
Source: Molecules. 2023 Dec 15;28(24):8099. doi: 10.3390/molecules28248099 (PMC10745772; doi:10.3390/molecules28248099)
Supplement: Supplementary file 1 [file molecules-28-08099-s001.zip]

Archive with 1 entries (1 files):
- molecules-2757487-supplementary.pdf
